# Supplementary material for: Transcriptome profiling uncovers differentially expressed genes linked to nutritional quality in vegetable soybean
Source: PLoS One. 2024 Nov 14;19(11):e0313632. doi: 10.1371/journal.pone.0313632 (PMC11563388; doi:10.1371/journal.pone.0313632)
Supplement: S1 Table — (XLSX) [file pone.0313632.s001.xlsx]

## Sheet: RT-PCR primers sequence
Primer ID	forward	Revers
XM_003543275.5	CCGAGGATTCCGAGATAGCC	AATCGCCTGTGCAATTCTGG
XM_041014455.1	TCTTCGACCTCAACCATCCG	CTCGTCGAAATCTCCCTCGG
NM_001249600.3	CGCACACAATCATGCAGCTC	TCGTCTTTTTCGCTGGCTCT
XM_006595515.3	ACGGGGCAGGAGATAGATGT	CTGGAATCCTCTGGTGTGGT
XM_003531893.4	TTTGAATCCGAACCAGAGCAAT	CCAAGGCCACTAACAACTCC
XM_003527418.5	CTCATGTCATGTGCTTCCCAGT	AGCCTGAGAGAATGAGCCAAC
NM_001248224.1	GAAACTGCAAAGGTTCAAGTAGATA	TCACTCTCTTCTTCAGGTTCCTC
NM_001248825.2	ACTCATCAAGGGTTGTGAAAGC	TTGCAGGCTCACTTGGTTGT
NM_001255412.2	CATCGCCCTCTTTCTTCCTCT	TCCCAATTGAAACTTGAGTGAAGG
NM_001256078.1	TATGGAGGGGGTTACCCAGG	ATGCCTCTCCAGTCACAAGC
XM_006594703.4	GGTGACACTGACTTGACAGAGG	CCTCACCCAAGAAGGGGTTC
NM_001354789.1	AGTTGGAAAGGGTCATGGTGT	TACAAGGACAAAGTTCCCTACAT
XM_003555921.5	GTCCAGGGTGGTCAACAACT	GCAACAGTCTCATCACAGGC
XM_003536576.5	TTTCTGGCTCCCAAGACGAC	GAAACAACATGCCGTGCCTT
XM_041015065.1	GCAGGTTGTTTCTGTGCAGG	ACCCCGACAGCTGATCAAAG
XM_003550995.5	CCTCGCGAGTCCATACTTCG	TCCCTGTTGTCAACCCTGTT
XM_006581228.4	TATTACTATCCGTGAGCGGCG	ATGCTTCTTCGCTTCGGACT
XM_003544959.5	CCCAAACTGGCCGAGAAGAT	ACTGCCGCTGGAACTAAGTC
XM_014772687.3	GTCTACCATTTCCACCGCATC	CTGAGCAGAACGGGGAATCT
XM_006597671.4	CCTTTCCAAGTGCCAAGTGC	TCTAGCACCCTCTCCCTCAC
XM_041011900.1	AGCATCAGATACTGGCCGAAC	TTTGTCCCTGTCCCATGCTG
XM_014765446.2	TGCGCAAGATCAATCAGGCT	CTGCCCTGGTTTGCATGTTC
XM_003554490.5	AACTTTGCTCTGGCACTCGT	CCCACCTTCGACCCTTTCTC
XM_003549265.5	GTGCCCAGAGACAGTTAGAGT	GGCCACACACTCTCCACATC
XM_003556810.5	CATGGTGATGGCGATTCCCT	TGGTTATGTATGAAGTGTACCTGCT
XM_003553528.5	GTCCATGTTAAGAGCCGCCA	TTTCCCTCGCCTTCTGTGTG
XM_003521925.5	CCATTTGGTGCTGGTCGTAG	CGGAAAGGAACCACACAATG
XM_003524350.5	TTGGACAGTGGTGAGATGCC	CTAGAGTGGCCAGGCATGAG
XM_003546139.4	GGAGAAGCCTTGGCTCCATT	ACAAAGTCGAATCGCCCACA
XM_026129498.2	CCAATACAGGTGGGCGGTTG	CCTCCATTTCGCCTTGAATCC
XM_006586740.3	ACACCAACCAGGATGCTCAG	TCTCTGAGTATGGCCCCGAA
NM_001250919.2	ACGACCTAGTTGTCCGGATCT	AACACAGACAAACAAACAAACACCA
NM_001251360.2	TCTGCACTCCATGCAACACA	GTTCGCTTGGCGTATTCAGC
XM_003541636.5	TGATAAGGCTCCTGAGGGCT	CTGAGAACCGAGCTTGTCGT
