# Supplementary material for: Transcriptome profiling uncovers differentially expressed genes linked to nutritional quality in vegetable soybean
Source: PLoS One. 2024 Nov 14;19(11):e0313632. doi: 10.1371/journal.pone.0313632 (PMC11563388; doi:10.1371/journal.pone.0313632)
Supplement: S2 Table — (XLSX) [file pone.0313632.s002.xlsx]

## Sheet: RNA-sequencing libraries
SampleID	rawDataReads	cleanDataReads	rawDataBase	cleanDataBase	Q20%	Q30%	GC%
HN527_1	49638162	49334662	7445724300	7353760594	98	93.83	45.6
HN527_2	39655152	39457918	5948272800	5844502712	98.21	94.33	45.4
HN527_3	46558872	46316860	6983830800	6881799262	98.23	94.4	44.76
HN551_1	45113494	44801146	6767024100	6673092098	98.07	94.03	45.57
HN551_2	73819452	73419326	11072917800	10932771589	98.32	94.65	45.39
HN551_3	43276852	43040622	6491527800	6371497630	98.3	94.6	45.24
HN562_1	54496480	54122896	8174472000	8063845138	98.23	94.47	46.36
HN562_2	43993940	43692094	6599091000	6467515772	97.73	93.17	45.69
HN562_3	47886578	47542476	7182986700	7081591001	97.9	93.62	45.2
HN63_1	47706356	47489190	7155953400	7047270219	98.28	94.52	45.87
HN63_2	58811426	58463912	8821713900	8648648268	98.22	94.42	45.68
HN63_3	51400726	51133778	7710108900	7612402083	98.31	94.66	45.96
XS4hao_1	39543188	39331260	5931478200	5850687090	98.19	94.29	45.45
XS4hao_2	45170396	44926758	6775559400	6682800486	98.23	94.4	45.44
XS4hao_3	41044642	40794532	6156696300	6063144401	98.24	94.44	45.36
XS5hao_1	52207650	51939328	7831147500	7731521124	98.2	94.32	45.04
XS5hao_2	49249618	49009960	7387442700	7273728946	98.23	94.42	45.53
XS5hao_3	43086380	42856442	6462957000	6376169460	98.18	94.27	45.92
