# Supplementary material for: Transcriptome profiling uncovers differentially expressed genes linked to nutritional quality in vegetable soybean
Source: PLoS One. 2024 Nov 14;19(11):e0313632. doi: 10.1371/journal.pone.0313632 (PMC11563388; doi:10.1371/journal.pone.0313632)
Supplement: S3 Table — (XLSX) [file pone.0313632.s003.xlsx]

## Sheet: RNA libraries Quality control m
Sample	Number of input reads	Average input read length	Uniquely mapped reads number	Uniquely mapped reads %	Average mapped length	Number of splices: Total	Number of splices: Annotated (sjdb)	Number of splices: GT/AG	Number of splices: GC/AG	Number of splices: AT/AC	Number of splices: Non-canonical	Mismatch rate per base, %	Deletion rate per base	Insertion rate per base	Insertion average length	Number of reads mapped to multiple loci	Number of reads mapped to too many loci	% of reads mapped to too many loci	Number of reads unmapped: too many mismatches	% of reads unmapped: too many mismatches	Number of reads unmapped: too short	Number of reads unmapped: other	% of reads unmapped: other	Number of chimeric reads
HN527_1	24667331	298	20308285	0.8233	294.6	15051585	14861025	14824740	135349	6179	85317	0.003	0.0001	0.0001	1.85	2432391	2106	0.0001	0	0	1853967	70582	0.0029	0
HN562_1	27061448	297	22578332	0.8343	295.14	14972756	14836445	14752024	104554	4524	111654	0.0022	0.0001	0.0001	1.75	3198047	1941	0.0001	0	0	1186385	96743	0.0036	0
HN551_1	22400573	297	18797505	0.8392	294.44	14513880	14284567	14297772	135012	6393	74703	0.0022	0.0001	0.0001	1.51	1819888	1950	0.0001	0	0	1725975	55255	0.0025	0
HN562_2	21846047	296	18462361	0.8451	292.2	14065028	13841013	13851446	133982	5974	73626	0.0027	0.0002	0.0001	1.7	1596543	1770	0.0001	0	0	1740780	44593	0.002	0
HN63_2	29231956	295	24957864	0.8538	292.19	18092558	17797804	17826193	164492	6830	95043	0.0021	0.0001	0.0001	1.52	2502304	2197	0.0001	0	0	1725411	44180	0.0015	0
HN63_3	25566889	297	21859313	0.855	294.82	15801861	15641967	15571263	138396	6080	86122	0.0021	0.0001	0.0001	1.61	2428322	2267	0.0001	0	0	1162688	114299	0.0045	0
HN63_1	23744595	296	20310530	0.8554	293.5	15211676	15000833	14999861	140649	6027	65139	0.0021	0.0001	0.0001	1.52	2034329	1575	0.0001	0	0	1328567	69594	0.0029	0
HN562_3	23771238	297	20547520	0.8644	295.47	16196217	15949809	15967275	149649	7324	71969	0.0025	0.0003	0.0001	1.69	1940167	2026	0.0001	0	0	1161289	120236	0.0051	0
HN527_2	19728959	296	17113649	0.8674	293.53	13097984	12871172	12906794	127420	5805	57965	0.0029	0.0002	0.0002	1.81	1725300	1968	0.0001	0	0	822879	65163	0.0033	0
HN551_2	36709663	297	32007317	0.8719	295.69	25045755	24691940	24694786	234223	12543	104203	0.002	0.0001	0.0001	1.49	3274679	2954	0.0001	0	0	1174706	250007	0.0068	0
XS4hao_3	20397266	297	17925843	0.8788	294.05	13639922	13433566	13441707	137665	6216	54334	0.0023	0.0002	0.0001	1.75	1333815	2347	0.0001	0	0	1067253	68008	0.0033	0
XS4hao_1	19665630	297	17508949	0.8903	294.75	13527179	13320320	13327955	141878	6584	50762	0.0023	0.0002	0.0001	1.72	1208319	1867	0.0001	0	0	886798	59697	0.003	0
XS4hao_2	22463379	297	20000772	0.8904	294.74	15452108	15215969	15224744	161987	7462	57915	0.0023	0.0002	0.0001	1.72	1381201	2154	0.0001	0	0	1010647	68605	0.0031	0
HN527_3	23158430	297	20627890	0.8907	294.74	16792829	16498082	16545071	171851	8871	67036	0.0033	0.0003	0.0002	1.83	1522297	2255	0.0001	0	0	821900	184088	0.0079	0
XS5hao_3	21428221	297	19100601	0.8914	294.56	13091209	12970165	12894544	132731	6300	57634	0.0022	0.0002	0.0001	1.74	1199924	2118	0.0001	0	0	1050580	74998	0.0035	0
HN551_3	21520311	296	19193120	0.8919	293.44	15016953	14752488	14804937	151582	7030	53404	0.0021	0.0001	0.0001	1.49	1402821	2252	0.0001	0	0	858465	63653	0.003	0
XS5hao_2	24504980	296	22134309	0.9033	293.87	17337285	17057452	17081100	188754	8251	59180	0.0021	0.0002	0.0001	1.61	1188474	2471	0.0001	0	0	1127103	52623	0.0021	0
XS5hao_1	25969664	297	24047332	0.926	295.5	19988551	19678462	19703989	213201	12454	58907	0.0022	0.0003	0.0001	1.6	947438	2551	0.0001	0	0	830685	141658	0.0055	0
