# Supplementary material for: Transcriptome profiling uncovers differentially expressed genes linked to nutritional quality in vegetable soybean
Source: PLoS One. 2024 Nov 14;19(11):e0313632. doi: 10.1371/journal.pone.0313632 (PMC11563388; doi:10.1371/journal.pone.0313632)
Supplement: S4 Table — (XLSX) [file pone.0313632.s004.xlsx]

## Sheet: Subsequent alignment of the fil
Compare	Total	Up	Down
D-A	176	49	127
D-B	246	88	158
D-C	202	113	89
E-A	915	457	458
E-B	655	295	360
E-C	2304	1119	1185
F-A	822	584	238
F-B	282	155	127
F-C	1145	766	379
